# Supplementary material for: Supplementation with Lactiplantibacillus plantarum IMC 510 Modifies Microbiota Composition and Prevents Body Weight Gain Induced by Cafeteria Diet in Rats
Source: Int J Mol Sci. 2021 Oct 16;22(20):11171. doi: 10.3390/ijms222011171 (PMC8540549; doi:10.3390/ijms222011171)
Supplement: Supplementary file 1 [file ijms-22-11171-s001.zip]

Archive with 1 entries (1 files):
- ijms-1381143-supplementary.pdf
